# Supplementary material for: The Rice Cation/H+ Exchanger Family Involved in Cd Tolerance and Transport
Source: Int J Mol Sci. 2021 Jul 30;22(15):8186. doi: 10.3390/ijms22158186 (PMC8348036; doi:10.3390/ijms22158186)
Supplement: Supplementary file 1 [file ijms-22-08186-s001.zip]

Archive with 1 entries (1 files):
- ijms-1287743-supplementary.pdf
